# Supplementary material for: Comparison of physical characteristics among english professional and semi-professional soccer players across different leagues
Source: PLoS One. 2025 May 29;20(5):e0324436. doi: 10.1371/journal.pone.0324436 (PMC12121789; doi:10.1371/journal.pone.0324436)
Supplement: S1 File — (ZIP) [file pone.0324436.s001.zip]

Archive with 7 entries (6 files):
- Supporting information/
- Supporting information/League IMTP differences.xlsx
- __MACOSX/Supporting information/._League IMTP differences.xlsx
- Supporting information/League CMJ differences.xlsx
- __MACOSX/Supporting information/._League CMJ differences.xlsx
- Supporting information/League CMJRJ differences.xlsx
- __MACOSX/Supporting information/._League CMJRJ differences.xlsx
