# Supplementary material for: Comparison of physical characteristics among english professional and semi-professional soccer players across different leagues
Source: PLoS One. 2025 May 29;20(5):e0324436. doi: 10.1371/journal.pone.0324436 (PMC12121789; doi:10.1371/journal.pone.0324436)
Supplement: S1 File — (ZIP) [file pone.0324436.s001.zip › Supporting information/League IMTP differences.xlsx]

## Sheet: Sheet1
Competitive level	Net peak Force (N)	Relative Peak Net Force (N/kg)	Relative Net Force @100ms (N/kg)	Relative Net Force @250ms (N/kg)
League 2	1874.65	23.4268	10.6428	19.6278
League 2	2375.56	29.7333	8.60573	18.4394
League 2	1602.07	18.5205	10.8521	15.4686
League 2	1807.98	23.6791	10.8353	19.1083
League 2	2820.34	40.2734	7.74917	22.5714
League 2	1603.28	17.892	3.34726	10.0877
League 2	1939.37	21.9193	6.46905	17.9672
League 2	2625.91	28.8548	5.47498	16.7821
League 2	2122.89	25.7813	13.7623	21.1138
League 2	1356.37	14.5692	4.62274	10.0256
League 2	2001.17	27.9586	7.91005	18.2207
League 2	1857.34	21.58	4.1751	14.4499
League 2	1736.5	23.3997	5.21486	14.2972
League 2	1965.17	26.4392	10.0882	17.8601
League 2	2467.88	25.3209	14.0347	18.1524
League 2	2161.57	25.7103	9.78384	17.6499
League 2	1821.32	23.7065	7.64894	16.3133
League 2	1961.28	22.6075	5.06738	14.4426
League 2	1270.76	17.2844	4.05912	10.3249
League 2	1211.54	13.9477	6.59129	12.5585
National League	2229.95	22.9373	11.0432	16.6491
National League	1645.73	21.6242	9.32998	16.1626
National League	1975.05	21.5213	12.5498	16.1892
National League	1993.67	26.7306	15.7988	17.4792
National League	2097.17	20.1271	5.51684	10.2003
National League	1594.35	18.6795	9.67379	13.3175
National League	2445.16	28.8941	18.8064	24.0649
National League	2268.15	31.7629	8.92723	14.8976
National League	1914.39	22.2091	11.3853	14.8849
National League	2034.21	29.3409	16.3643	22.5761
National League	2256.38	31.0323	16.8986	23.8577
National League	2465.9	33.7104	16.3009	21.6324
National League	2088.95	24.7084	11.1573	16.2197
National League	2215.78	27.5419	15.3067	22.2633
National League	1501.94	21.8696	14.628	16.8024
National League	2026.26	26.3139	14.5222	19.3315
National League	1498.88	18.5471	10.7515	13.8203
National League	1710.08	23.832	6.35136	14.4622
National League	1730.89	20.1079	7.19357	12.3051
National League	1291.32	16.8451	7.99632	13.5622
National League	1870.54	25.1096	10.1645	16.6795
National League	2732.24	30.5939	7.852	18.7433
National League	2380.79	25.5565	4.14837	20.5041
National League	1788.42	21.2682	6.77166	14.787
National League	1775.67	21.7379	5.95785	15.3476
National League	2616.45	32.5503	5.96054	19.4462
National League	2121.27	24.7322	10.1038	17.6667
National League	2719.47	31.2928	6.01588	20.4494
National League	1655.58	22.5756	6.9305	14.5894
National League	2095.33	22.6212	8.2193	17.9177
National League	1758.48	25.5369	12.3314	16.8962
National League	1516.01	18.5827	6.10445	14.9013
National League	1291.78	15.7119	5.7545	11.4265
Non-League	1371.91	14.6911	5.57812	12.2174
Non-League	2530.26	27.1653	12.1597	18.1791
Non-League	2254.22	27.3932	3.42955	9.40831
Non-League	2126.86	23.3957	16.2749	19.3329
Non-League	1819.14	18.6698	5.78975	10.627
Non-League	2053.05	27.2801	7.12281	14.648
Non-League	2101.66	24.2887	9.12604	18.857
Non-League	1987.31	24.8237	14.5602	22.1464
Non-League	1570.81	19.3219	5.98803	14.3852
Non-League	2074.51	28.915	14.9582	20.1897
Non-League	2054.31	26.0476	13.1082	18.6872
Non-League	1633.17	18.3872	1.51617	11.5195
Non-League	1540.52	20.8308	11.1671	16.1207
Non-League	1750.05	18.8395	4.14874	8.63061
Non-League	1665.64	24.2062	10.56	18.7226
Non-League	2332.29	27.07	8.95788	19.2878
Non-League	2007.38	23.3796	9.52374	19.6798
Non-League	1687.61	21.7059	4.74537	14.9577
Non-League	1704.5	17.9959	6.29426	12.358
Non-League	1743.22	20.0768	9.93026	15.9249
Non-League	1347.47	15.7891	6.96962	8.37183
Non-League	1635.92	18.7391	5.77612	14.7299
Non-League	1929.03	26.1027	8.00203	13.4282
