# Supplementary material for: Comparison of physical characteristics among english professional and semi-professional soccer players across different leagues
Source: PLoS One. 2025 May 29;20(5):e0324436. doi: 10.1371/journal.pone.0324436 (PMC12121789; doi:10.1371/journal.pone.0324436)
Supplement: S1 File — (ZIP) [file pone.0324436.s001.zip › Supporting information/League CMJ differences.xlsx]

## Sheet: Sheet1
Competitive level	Body mass (kg)	System Weight (N)	Jump Height (m)	Jump Momentum (kg.m/s)	Countermovement Depth (m)	Avg. Braking Force (N)	Avg. Propulsive Force (N)	Time To Takeoff (s)	mRSI (AU)
League 2	80.0217	785.013	0.372567	216.285	-0.319167	1467.68	1544.19	0.785333	0.476667
League 2	79.8954	783.774	0.372833	216.065	-0.318733	1649.9	1641.75	0.669667	0.557667
League 2	86.5028	848.592	0.3721	233.687	-0.2515	1683.59	1902.57	0.616333	0.6037
League 2	76.3531	749.024	0.450867	227.093	-0.351767	1447.07	1685.19	0.699667	0.644867
League 2	70.0299	686.993	0.3589	185.821	-0.336133	1672.01	1386.39	0.672333	0.534133
League 2	89.6083	879.058	0.4609	269.444	-0.409833	1890.09	1843.34	0.813	0.571333
League 2	88.4777	867.967	0.4232	254.93	-0.432333	1464.33	1690.76	0.932333	0.4539
League 2	91.0044	892.753	0.4539	271.543	-0.2924	1697.63	2094.61	0.739333	0.6147
League 2	82.3423	807.778	0.478	252.128	-0.2406	1884.48	2182.42	0.558333	0.856367
League 2	93.0985	913.297	0.283633	219.617	-0.2939	1447.72	1691.07	0.853667	0.336467
League 2	71.5762	702.162	0.446933	211.936	-0.228867	1643.37	1878.21	0.556667	0.804533
League 2	86.0678	844.325	0.385433	236.65	-0.2844	1819.86	1956.97	0.639333	0.604267
League 2	74.2103	728.003	0.380133	202.555	-0.244867	1317.58	1636.98	0.703	0.5414
League 2	74.3282	729.159	0.449867	220.827	-0.287733	1689.38	1781.58	0.604333	0.747567
League 2	97.4641	956.122	0.334	249.496	-0.3523	1997.88	1868.89	0.776667	0.433133
League 2	84.074	824.766	0.4184	240.873	-0.2557	1987.08	1983.21	0.564667	0.741967
League 2	76.8279	753.682	0.334967	196.956	-0.2445	1727.89	1698.38	0.596667	0.563
League 2	86.7537	851.053	0.505333	273.121	-0.358833	1503.88	1972.96	0.759667	0.6654
League 2	73.5206	721.237	0.328033	186.488	-0.1884	1600.81	1791.91	0.564333	0.583267
League 2	86.8631	852.127	0.276867	202.434	-0.126467	2079.31	2320.08	0.509667	0.544833
National League	97.2193	953.721	0.413633	276.946	-0.391667	1675.79	1881.51	0.913	0.4535
National League	76.106	746.6	0.445433	224.985	-0.3532	1415.2	1695.41	0.742	0.6011
National League	91.7719	900.282	0.336667	235.848	-0.2155	1937.98	2114.43	0.610667	0.555867
National League	74.5838	731.667	0.319067	186.598	-0.2131	1559.9	1703.16	0.553333	0.576767
National League	104.196	1022.17	0.379233	284.179	-0.361967	1722.64	2033.05	0.828	0.4579
National League	85.353	837.313	0.346833	222.652	-0.3192	1658.49	1657.88	0.703333	0.493133
National League	84.625	830.172	0.3777	230.266	-0.290033	1485.55	1768.55	0.746667	0.507633
National League	71.4086	700.519	0.455267	213.412	-0.3344	1743.55	1631.23	0.651333	0.704033
National League	86.1985	845.608	0.328	218.663	-0.2665	1579.95	1709.26	0.648667	0.506667
National League	69.3301	680.128	0.350367	181.755	-0.199733	1471.42	1763.14	0.518333	0.6834
National League	72.7106	713.291	0.394767	202.311	-0.288767	1383.9	1608.87	0.688667	0.573267
National League	73.1496	717.597	0.388467	201.933	-0.3323	1504.79	1519.93	0.702333	0.554567
National League	84.5444	829.38	0.3712	228.139	-0.301733	1476.87	1716.71	0.745333	0.499167
National League	80.451	789.225	0.387033	221.694	-0.2481	1937.74	1907.35	0.57	0.6792
National League	68.6773	673.724	0.3556	181.402	-0.291333	1558.48	1451.12	0.649667	0.5474
National League	77.0036	755.405	0.441667	226.675	-0.302367	1480.95	1741.91	0.712333	0.621367
National League	80.8144	792.79	0.4061	228.105	-0.355733	1507.25	1624.34	0.798333	0.508767
National League	71.7555	703.922	0.347567	187.371	-0.307233	1300.86	1485.22	0.842667	0.412467
National League	86.08	844.445	0.2809	202.067	-0.1994	1727.12	1971.07	0.599	0.468933
National League	76.6582	752.017	0.373633	207.527	-0.267667	1614.49	1688.97	0.594667	0.628367
National League	74.4949	730.795	0.369767	200.632	-0.359533	1487.16	1473.21	0.823667	0.452167
National League	89.3066	876.098	0.4661	270.055	-0.2298	2216.89	2432.73	0.519667	0.906733
National League	93.158	913.88	0.370467	251.16	-0.336033	1664.06	1807.14	0.775333	0.478567
National League	84.0889	824.912	0.3768	228.63	-0.330533	1687.42	1699.77	0.692	0.544767
National League	81.6852	801.332	0.347233	213.186	-0.295333	1346.56	1660.91	0.731333	0.476767
National League	80.382	788.547	0.4388	235.846	-0.340667	1632.68	1666.18	0.74	0.5983
National League	85.7696	841.4	0.3975	239.514	-0.337467	1544.66	1715.82	0.747	0.5323
National League	86.904	852.529	0.476233	265.565	-0.4495	1802.08	1710.4	0.776	0.613433
National League	73.3351	719.418	0.416033	209.505	-0.3709	1349.73	1485.52	0.837667	0.500033
National League	92.627	908.671	0.4795	284.097	-0.424933	1814.36	1788.94	0.802667	0.597633
National League	68.8604	675.521	0.437833	201.813	-0.291067	1238.78	1599.83	0.718667	0.6098
National League	81.5821	800.32	0.329933	207.445	-0.253533	1377.78	1720.84	0.694333	0.4787
National League	82.217	806.549	0.472733	250.242	-0.325933	1331.4	1853.17	0.803	0.599767
Non-League	93.3837	916.094	0.3581	247.531	-0.2566	1864.46	2052.16	0.694333	0.5206
Non-League	93.1433	913.736	0.317467	232.427	-0.212733	2131.04	2124.53	0.661333	0.481067
Non-League	82.2913	807.278	0.389383	227.38	-0.22385	1977.72	2077.99	0.554667	0.71295
Non-League	90.9082	891.81	0.365033	243.27	-0.2389	1695.87	2084.31	0.696667	0.528533
Non-League	97.4374	955.861	0.361	259.302	-0.228633	1896.3	2197.45	0.593	0.6145
Non-League	75.2582	738.283	0.348433	196.753	-0.216567	1440.83	1793.51	0.561	0.6233
Non-League	86.5281	848.841	0.433067	252.194	-0.285867	1768	1931.89	0.636667	0.681667
Non-League	80.0569	785.358	0.342767	207.568	-0.203	1469.4	1900.04	0.619667	0.553367
Non-League	81.297	797.524	0.4004	227.761	-0.2032	1564.41	2186.86	0.654	0.6264
Non-League	71.7453	703.821	0.373633	194.237	-0.188233	1871.24	1960.36	0.662	0.568367
Non-League	78.8674	773.689	0.408633	223.302	-0.226733	1585.04	1975.4	0.563667	0.726267
Non-League	88.8208	871.332	0.4068	250.924	-0.284733	1510.86	1915.33	0.686667	0.592733
Non-League	73.9536	725.485	0.410433	209.831	-0.179667	1744.79	2054.72	0.516667	0.808133
Non-League	92.8928	911.279	0.3431	240.926	-0.255133	1654.34	1902.58	0.716333	0.486667
Non-League	68.8103	675.029	0.335183	176.437	-0.205567	1509.75	1639.01	0.530667	0.634583
Non-League	86.1578	845.208	0.356033	227.709	-0.2533	1549.23	1778.89	0.733	0.490067
Non-League	85.8602	842.289	0.346967	224.008	-0.181633	2343.2	2231.32	0.466	0.7454
Non-League	77.7491	762.719	0.270833	179.215	-0.301233	1344.47	1443.99	0.728667	0.3718
Non-League	94.7161	929.165	0.4038	266.578	-0.297233	1800.65	2035.53	0.708667	0.570167
Non-League	86.8276	851.779	0.4169	248.329	-0.277533	1883.51	1964.15	0.651667	0.640867
Non-League	85.3416	837.201	0.360567	226.984	-0.176333	2117.29	2232.95	0.484333	0.757767
Non-League	87.2999	856.412	0.372467	235.96	-0.2952	1344.96	1844.02	0.765667	0.4876
Non-League	73.9014	724.972	0.376267	200.764	-0.2045	1392.29	1813.97	0.571333	0.660333
