# Supplementary material for: Comparison of physical characteristics among english professional and semi-professional soccer players across different leagues
Source: PLoS One. 2025 May 29;20(5):e0324436. doi: 10.1371/journal.pone.0324436 (PMC12121789; doi:10.1371/journal.pone.0324436)
Supplement: S1 File — (ZIP) [file pone.0324436.s001.zip › Supporting information/League CMJRJ differences.xlsx]

## Sheet: Sheet1
Competitive level	Body mass (kg)	System Weight	CMJ Jump Height	Rebound Jump Height	Rebound Jump Momentum	Rebound RSI	Rebound Contact Time	Rebound Avg. Relative Braking Force	Rebound Avg. Relative Propulsive Force
League 2	89.6164	879.137	0.3981	0.4379	262.565	2.90543	209.667	37.8485	36.607
League 2	80.0302	785.097	0.3537	0.3777	217.824	3.39813	162.667	44.6234	41.1462
League 2	80.0574	785.363	0.319733	0.376833	217.66	2.73203	205.667	41.0692	32.5406
League 2	86.5633	849.186	0.342967	0.370567	233.392	2.71023	199.667	37.7531	35.22
League 2	76.1109	746.648	0.4358	0.4371	222.882	2.8001	213	40.3529	35.0921
League 2	70.1949	688.612	0.3473	0.346333	182.931	3.13053	172	44.0687	37.7856
League 2	88.4618	867.81	0.3082	0.253333	195.451	2.36537	184.667	40.519	30.9746
League 2	90.954	892.258	0.422367	0.4238	262.157	2.73287	219.667	43.3003	32.2459
League 2	82.3924	808.269	0.441633	0.477633	251.708	2.73743	230	38.0922	34.7195
League 2	92.8774	911.127	0.247533	0.286567	220.207	2.313	204.333	31.569	32.3852
League 2	71.837	704.721	0.3636	0.4209	206.387	2.84147	206.667	40.4155	35.2141
League 2	86.2672	846.281	0.346967	0.404033	242.865	3.00443	192.667	41.3162	35.9255
League 2	73.7414	723.403	0.3581	0.372667	199.389	3.00323	175.667	43.8778	37.5127
League 2	74.5677	731.509	0.419367	0.358867	197.72	3.28213	175	53.2582	35.3633
League 2	96.8801	950.394	0.3455	0.325767	244.896	2.84843	179.667	42.7179	34.9196
League 2	83.9813	823.857	0.3727	0.361367	223.598	2.7816	191	43.8105	34.3703
League 2	76.8537	753.934	0.338967	0.343467	199.481	2.96353	181.333	43.0192	35.3294
League 2	86.5208	848.769	0.472	0.137	140.742	1.50137	201.667	39.2398	25.8442
League 2	73.6087	722.102	0.305767	0.287367	174.621	2.03293	229.333	33.4145	28.9167
League 2	86.9367	852.849	0.233433	0.294567	208.796	2.8076	170.667	44.9986	32.7678
National League	97.2603	954.124	0.361067	0.2691	223.442	2.18807	209.333	36.3688	30.9201
National League	76.2785	748.292	0.430467	0.4064	215.354	2.92607	193	44.3678	35.8498
National League	91.7793	900.355	0.307567	0.343033	238.08	2.38533	215	35.1315	32.2625
National League	74.6646	732.459	0.3052	0.345833	194.448	3.63833	145	49.6225	42.3498
National League	104.116	1021.38	0.319667	0.295667	250.665	2.5584	200.667	39.2734	31.3897
National League	85.3548	837.331	0.320933	0.289	203.227	2.97507	169.333	46.6833	33.7821
National League	84.7567	831.463	0.312467	0.250933	187.73	2.7314	159.333	42.2	36.5813
National League	71.2893	699.348	0.415833	0.459333	213.991	3.03677	197.333	42.8236	37.617
National League	86.0825	844.469	0.3146	0.2933	206.471	2.32017	209.333	36.4108	31.3551
National League	69.342	680.245	0.31565	0.3755	188.112	3.01523	176.75	39.5078	38.7046
National League	72.8542	714.699	0.383333	0.380867	199.087	2.82933	191.333	40.3211	37.0515
National League	73.3209	719.278	0.358933	0.294	176.001	2.4603	203.333	43.1094	29.9687
National League	84.5279	829.219	0.310133	0.3431	219.087	2.4003	220.333	35.1031	31.5984
National League	80.2146	786.906	0.353433	0.411867	227.731	3.5493	167	45.4171	41.2329
National League	68.7738	674.671	0.344767	0.237267	146.828	2.3648	175.333	41.5685	32.7387
National League	76.912	754.506	0.39725	0.37855	209.592	2.68895	200.5	39.5978	35.0629
National League	80.8681	793.316	0.4004	0.37475	219.221	2.4415	226.5	39.4291	31.0509
National League	71.698	703.357	0.3555	0.327967	181.872	3.3725	151.333	45.7954	41.6058
National League	85.8335	842.026	0.274967	0.2503	190.19	2.3153	190.667	35.1274	31.642
National League	76.6301	751.741	0.358933	0.387	211.111	2.32147	231.333	32.2855	33.3442
National League	74.5365	731.203	0.3508	0.246733	160.346	2.6247	191.333	37.965	31.7559
National League	89.2256	875.303	0.435933	0.431967	259.68	2.6054	225.333	37.0093	34.6902
National League	92.2713	905.182	0.383933	0.381433	252.367	2.41827	218.667	36.0583	33.0896
National League	84.2187	826.185	0.3155	0.244633	184.402	2.39733	200.333	38.827	29.5632
National League	81.5993	800.489	0.327933	0.250167	180.215	2.4109	183.667	40.5766	32.2999
National League	79.9107	783.924	0.4118	0.4092	226.168	2.33793	241	37.057	30.7725
National League	85.0196	834.042	0.3845	0.346067	221.363	2.87057	184.333	44.1039	35.3534
National League	86.6661	850.195	0.457833	0.3415	223.938	2.81043	186.667	48.9631	33.7418
National League	73.7043	723.039	0.424067	0.2939	176.664	2.02167	235	36.7897	28.6304
National League	92.3002	905.465	0.469067	0.409	261.392	2.9354	206.333	46.0461	33.6601
National League	69.152	678.381	0.375567	0.382833	189.433	2.74447	200.667	38.6106	35.4664
National League	81.8394	802.845	0.312567	0.276333	190.541	1.7939	255.667	29.2204	27.6776
National League	79.7052	781.908	0.3281	0.442767	234.9	2.46837	235.667	36	32.2507
Non-League	93.3189	915.458	0.304933	0.3768	253.736	1.762	315	26.6092	26.2837
Non-League	92.9326	911.669	0.306767	0.319767	232.634	1.8821	265	30.4461	27.5079
Non-League	82.0963	805.364	0.378933	0.428467	237.842	3.06843	193.667	46.0831	35.5784
Non-League	90.8001	890.749	0.357267	0.394033	252.445	2.3485	245	37.3836	29.9546
Non-League	97.4888	956.365	0.336667	0.405833	275.013	2.34007	252	33.6766	30.6509
Non-League	75.1308	737.033	0.324367	0.342267	194.644	1.80457	291.667	28.5814	26.8618
Non-League	86.4037	847.621	0.3805	0.460033	259.566	2.77353	217	39.4224	34.4769
Non-League	79.9433	784.243	0.3254	0.4096	226.591	2.6552	210.333	33.7204	36.218
Non-League	81.1813	796.388	0.3776	0.402533	228.065	1.9913	285	29.7036	29.3783
Non-League	71.6023	702.419	0.3183	0.3909	198.259	3.1656	171.667	43.0267	38.9441
Non-League	78.8294	773.317	0.380433	0.367	211.358	1.24523	428.667	22.3757	22.4054
Non-League	88.7952	871.081	0.379633	0.402833	249.622	1.93633	297	28.8552	28.6631
Non-League	73.9722	725.667	0.360467	0.319233	184.807	2.0793	232	34.9023	29.6787
Non-League	92.7426	909.805	0.345933	0.404767	261.344	1.99177	288.333	30.0897	27.6488
Non-League	68.5673	672.645	0.3355	0.359767	182.117	2.70523	199	38.3741	34.5823
Non-League	85.9866	843.528	0.333767	0.3619	229.123	1.64413	333.667	27.8746	24.6371
Non-League	85.8721	842.406	0.337533	0.329867	218.421	2.42223	223.667	37.3342	31.0682
Non-League	77.6702	761.944	0.259567	0.2789	181.684	1.17803	386.667	22.8863	21.1679
Non-League	94.4018	926.081	0.353867	0.3678	253.536	1.34407	413	23.4984	22.3802
Non-League	86.5416	848.973	0.360233	0.3938	240.518	1.7689	306.333	28.404	26.6506
Non-League	85.3258	837.046	0.335133	0.340533	220.501	1.95443	262.333	31.7687	27.8537
Non-League	87.3043	856.456	0.3503	0.367267	234.331	1.49147	372.333	26.0179	23.2119
Non-League	73.8752	724.716	0.3234	0.378233	201.224	2.77883	196.333	37.2506	36.0013
